# Supplementary material for: Enhancing the Properties of Water-Soluble Copolymer Nanocomposites by Controlling the Layer Silicate Load and Exfoliated Nanolayers Adsorbed on Polymer Chains
Source: Polymers (Basel). 2023 Mar 12;15(6):1413. doi: 10.3390/polym15061413 (PMC10056508; doi:10.3390/polym15061413)
Supplement: Supplementary file 1 [file polymers-15-01413-s001.zip]

Archive with 1 entries (1 files):
- polymers-2163532-supplementary.pdf
